# Supplementary material for: Application of “Magnetic Anchors” to Align Collagen Fibres for Axonal Guidance
Source: Gels. 2021 Sep 27;7(4):154. doi: 10.3390/gels7040154 (PMC8544430; doi:10.3390/gels7040154)
Supplement: Supplementary file 1 [file gels-07-00154-s001.zip]

Archive with 1 entries (1 files):
- gels-1348765-supplementary.pdf
